# Supplementary material for: Comparative transcriptomics of the nematode gut identifies global shifts in feeding mode and pathogen susceptibility
Source: BMC Res Notes. 2016 Mar 5;9:142. doi: 10.1186/s13104-016-1886-9 (PMC4779222; doi:10.1186/s13104-016-1886-9)
Supplement: Supplementary file 1 — 10.1186/s13104-016-1886-9 Gene lists of intestine-enriched genes. [file 13104_2016_1886_MOESM1_ESM.xls]

## Sheet: C. elegans
Gene ID	Fold change	FDR	Gene symbol
Y19D10A.9	172.601	1.18844e-08	clec-209
Y119D3B.13	48.7145	3.70942e-05	NA
F08G5.6	43.0547	6.71234e-05	NA
Y34B4A.5	52.5082	6.71234e-05	NA
C14C6.5	46.3932	7.06869e-05	NA
C45G7.3	112.609	9.88929e-05	ilys-3
F17E9.11	70.8767	0.00015561	lys-10
Y38E10A.5	39.0132	0.000162154	clec-4
C01B10.6	34.8361	0.000162154	NA
F49E11.10	35.295	0.000201916	scl-2
T08A9.8	32.2744	0.000209527	spp-4
F58B3.3	34.9934	0.000209527	lys-6
W03D8.8	37.1747	0.000241204	NA
F10D2.9	35.6409	0.000317539	fat-7
C24B9.9	29.2712	0.000474401	dod-3
C32H11.4	28.4057	0.000583579	NA
F33D11.3	58.0828	0.000593606	col-54
F55G11.2	31.1045	0.000614958	NA
F41F3.3	27.3189	0.000707009	NA
K09D9.2	23.8542	0.000791101	cyp-35A3
H34I24.2	34.1336	0.000791101	NA
C14C6.2	23.4722	0.000858264	NA
C42D4.3	30.5553	0.000944039	NA
K06A4.7	23.7548	0.000954597	NA
ZK180.5	23.8045	0.0010389	NA
F53F1.5	28.0461	0.0010389	cut-2
F28D1.5	22.0261	0.00112425	thn-2
Y105C5B.15	25.3275	0.00119982	NA
F49F1.1	22.8457	0.00120904	NA
R12E2.7	55.8297	0.00125437	NA
F49A5.2	44.8532	0.00125983	clec-31
T24B8.5	22.1794	0.00130313	NA
F56A4.2	19.5979	0.00167167	NA
EGAP7.1	21.5469	0.00167167	dpy-3
Y47D7A.13	20.1681	0.00167167	NA
C29F9.4	23.0394	0.00167549	NA
F10G2.3	20.7408	0.00175984	clec-7
B0281.3	20.3293	0.00183555	NA
W07B8.1	21.287	0.00183555	NA
R06C1.4	18.8782	0.00188442	NA
T05E12.3	19.6069	0.00192362	NA
Y37A1B.7	46.1827	0.00208585	NA
T25G12.6	22.6717	0.00208585	NA
T05B4.11	42.3556	0.00221863	phat-5
T08G5.10	20.2152	0.00221863	mtl-2
C35A5.11	459.978	0.00224666	NA
F54C9.3	21.5571	0.00224666	NA
C32H11.12	17.8012	0.00224666	dod-24
C29F7.2	17.6792	0.00224666	NA
F49F1.6	28.2201	0.00224666	NA
T06E4.14	33.8614	0.0025084	NA
F32H5.6	245.658	0.0025084	srx-125
R07C3.1	27.0401	0.0025084	clec-43
C18H9.6	17.0283	0.0025572	NA
W02D7.2	16.8937	0.00266057	clec-218
F35C5.9	17.9339	0.00266057	clec-66
F01D5.2	33.4429	0.00270157	NA
C14C11.4	28.889	0.0029678	NA
T25E4.1	53.2091	0.0029737	NA
R05D8.8	16.4715	0.00298904	dhs-14
F55G11.8	29.4223	0.0029932	NA
W04E12.8	16.206	0.00302385	clec-50
Y105C5B.14	40.739	0.00302385	NA
F28D1.3	28.5293	0.00308982	thn-1
F35C8.5	15.9632	0.00310623	NA
T22G5.6	16.014	0.00310623	lbp-8
H04M03.4	25.066	0.00331357	glf-1
F01D5.1	17.3589	0.00345704	NA
T01D3.6	17.7195	0.00356146	NA
Y69A2AR.5	22.7666	0.00369233	daao-1
T16G1.5	19.7355	0.00390839	NA
C18H7.1	69.1818	0.00394188	NA
ZK1193.2	15.1051	0.0039491	NA
F49A5.3	45.3745	0.00396327	clec-22
C02E7.7	38.7593	0.00399439	NA
C03G6.13	35.1151	0.00399439	tag-293
Y45G12C.2	14.8661	0.00399439	gst-10
W06B11.3	14.8011	0.00448482	dct-11
F26B1.4	41.5374	0.00448482	col-58
Y71H2AM.13	14.7308	0.0045006	NA
Y48A6B.7	16.8999	0.00453999	NA
C54G6.5	30.7785	0.00453999	spp-17
F21E9.3	15.6465	0.00477301	ttr-37
Y39B6A.24	26.8349	0.00477301	NA
F49F1.7	16.531	0.00492567	NA
ZK896.7	14.0223	0.00492567	clec-186
C40H1.7	15.9603	0.00496581	NA
Y65B4BR.6	17.0108	0.00496581	grl-16
W04G3.3	18.5639	0.00517968	lpr-4
T08A9.12	14.4099	0.00522263	spp-2
Y22F5A.5	19.0823	0.00528307	lys-2
W04G3.2	16.434	0.005307	lpr-5
C02E7.6	20.3952	0.005307	NA
T03G6.1	26.1473	0.005307	NA
C09B8.4	14.5198	0.005307	NA
K05F1.1	19.3393	0.00535445	NA
F49A5.5	60.3926	0.00541334	clec-28
F18E2.1	14.0353	0.00546706	NA
Y41C4A.11	14.0755	0.00550286	NA
R07B1.10	20.5424	0.00565913	lec-8
F11G11.3	14.1171	0.00569868	gst-6
F52H2.3	19.8054	0.00569868	NA
ZK1320.2	14.251	0.0057123	NA
F01D4.1	20.3104	0.0057123	ugt-43
Y18H1A.13	110.543	0.0057123	col-46
T06E4.12	36.1564	0.0057597	NA
R02E4.3	25.9737	0.00587228	NA
F22A3.6	15.4704	0.00594028	ilys-5
F14H3.12	16.4344	0.00596543	NA
K10D11.1	18.379	0.00596543	dod-17
C50F7.5	16.4981	0.00596543	NA
F28H7.3	13.9504	0.00596543	NA
Y39G8B.9	34.9178	0.00598069	NA
F01D5.3	17.404	0.00598264	NA
F59B10.3	46.8563	0.00598264	NA
F53E10.4	14.9233	0.00612977	irg-3
F45C12.4	14.924	0.00615242	btb-9
F43C11.7	14.305	0.00644539	NA
C03H5.1	15.0848	0.00652847	clec-10
Y40H7A.10	12.8468	0.00652847	NA
R09D1.10	15.2153	0.00652847	NA
ZK1290.12	16.9326	0.00656378	wrt-1
T14B4.6	14.7689	0.00667471	dpy-2
Y38E10A.4	15.6358	0.00667471	clec-8
F08H9.6	13.1806	0.0067667	clec-57
M02F4.7	13.4254	0.00678856	clec-265
M28.10	24.7521	0.00678856	NA
C52E12.6	15.6341	0.00678856	NA
K08C9.4	16.6763	0.00678856	col-65
ZK673.1	40.3576	0.00678856	NA
T06E4.10	30.6573	0.0068897	NA
F59B1.2	13.9329	0.0068897	NA
C29F9.3	25.389	0.00706553	NA
E03H4.10	97.4952	0.00714579	clec-17
F49E12.10	18.2835	0.007195	NA
C29F4.1	12.3258	0.00719665	col-125
ZK675.4	40.1356	0.00724639	NA
Y119D3B.8	16.9024	0.00726733	fbxa-61
F46G10.1	18.195	0.00743243	NA
F27C1.8	15.2051	0.00743243	dpy-5
Y116F11A.6	17.2046	0.00743243	NA
M04G12.2	13.5543	0.00743243	cpz-2
Y94H6A.10	15.0138	0.00743243	NA
T26C5.2	25.3062	0.00751995	NA
K09F6.4	16.1897	0.00758275	NA
C31H2.2	28.9682	0.00758275	dpy-8
Y82E9BL.10	14.8276	0.00766591	fbxa-14
W10G6.2	14.2311	0.00793819	sgk-1
K07C6.5	13.4011	0.00795092	cyp-35A5
F46C8.6	14.1519	0.00795092	dpy-7
F54D5.4	13.4671	0.00795092	NA
F01D4.2	11.9047	0.00797698	ugt-44
C49G7.8	14.9774	0.00811048	cyp-35A4
T18H9.1	33.9726	0.00811048	grd-6
F22H10.6	11.8719	0.00834503	NA
C41H7.7	15.4097	0.00838611	clec-3
W06D12.3	12.6462	0.00866008	fat-5
C02H6.2	15.3411	0.00871547	fbxa-105
K06G5.1	13.6496	0.00871547	NA
Y51H4A.5	28.2257	0.00871547	NA
ZK6.10	12.0382	0.00871547	dod-19
T02B11.8	34.8846	0.0087167	NA
E02C12.13	12.027	0.00884219	ttr-49
Y66D12A.13	14.6877	0.00884253	NA
K09F6.11	19.7136	0.00884253	NA
Y60A3A.18	12.0672	0.00884253	skr-4
F47B10.7	17.8513	0.00913443	acbp-3
R12E2.14	51.9629	0.00913443	NA
K12B6.9	14.5996	0.00913443	NA
F17A9.3	25.998	0.00913443	NA
T25D10.1	14.2268	0.00913803	NA
ZC443.6	12.1687	0.00913803	ugt-16
K02D7.4	11.1696	0.00913803	dsc-4
ZK896.6	11.682	0.00919166	clec-187
K11D2.2	17.4754	0.00919166	asah-1
K01D12.9	29.2915	0.00924352	NA
ZK896.4	18.6033	0.00971933	NA
Y60A3A.16	16.8623	0.00971933	NA
T24C2.5	13.8173	0.00977504	NA
T20B3.12	14.5918	0.00987466	clec-26
C03G6.15	12.4334	0.00987466	cyp-35A2
C06B3.3	12.518	0.00987873	cyp-35C1
R09H10.3	14.5229	0.00991857	NA
F52E1.14	18.7525	0.00999797	NA
K09E10.1	13.7846	0.0102142	oac-57
T10B9.2	10.7705	0.0105143	cyp-13A5
E02H9.4	37.9927	0.0105147	NA
F09A5.2	16.6026	0.0105243	NA
ZK185.5	14.4229	0.0105243	NA
T21D12.2	17.2095	0.0105243	dpy-9
C17H12.4	10.8111	0.0105243	NA
C29F9.2	16.6059	0.0106152	NA
C29F3.7	12.8264	0.0106837	NA
Y34D9A.11	11.1345	0.0107391	spp-23
D2045.8	16.7966	0.0107435	NA
R10H10.3	12.9353	0.0108634	NA
T12D8.5	10.6414	0.0108974	NA
R173.1	10.6207	0.0108974	cah-5
F54E2.1	10.9149	0.010903	NA
F54E4.2	21.526	0.0110125	NA
F49E12.9	12.3707	0.0110125	NA
F12F6.9	28.5425	0.0110596	col-128
T16G1.4	11.7059	0.0112616	NA
C53C11.2	12.9385	0.0113181	NA
F14H3.10	15.2082	0.011358	cyp-35D1
R06B10.3	10.4066	0.0114357	clec-150
T12B5.6	12.6052	0.0114437	fbxa-55
W02D3.7	11.4994	0.0114437	lbp-5
F22F7.8	11.0597	0.0116293	NA
C33H5.13	11.9906	0.0118891	NA
T06A1.5	12.5353	0.0118891	NA
C02C2.4	13.154	0.0118891	NA
F32D8.9	11.6999	0.0118891	spp-16
C48B4.1	18.031	0.0119018	NA
K11G9.6	12.7057	0.0119018	mtl-1
F58G6.3	11.4009	0.0119125	NA
F49F1.5	19.7757	0.0119823	NA
C31E10.7	12.1052	0.0120594	NA
K09C4.1	20.5525	0.0124101	NA
T05E7.1	11.2492	0.0124101	NA
F15E11.14	25.179	0.0124101	NA
F21F8.11	11.4954	0.0124101	NA
K05B2.4	30.0252	0.0124534	NA
F22A3.7	10.974	0.0124758	ttr-36
K06C4.8	14.7705	0.0126225	NA
C50B6.7	10.126	0.012627	NA
C08F11.13	12.1764	0.0126541	NA
F27E5.1	11.3746	0.0126541	NA
C25F9.14	13.5966	0.0126541	NA
T16G1.6	10.4678	0.012693	NA
K09E10.2	14.2567	0.0127815	oac-58
Y53F4B.30	10.1108	0.0127815	gst-27
T20B3.16	15.8205	0.0131028	clec-36
F39E9.22	12.2861	0.0131028	NA
E03G2.2	10.8077	0.0131028	mrp-3
F22G12.8	17.0654	0.0131066	NA
W02D7.4	11.3644	0.0131365	NA
K12C11.3	24.6333	0.0137272	NA
C37E2.5	11.2651	0.0137902	ceh-37
C49A9.6	10.9046	0.0143013	NA
K07H8.7	67.8497	0.0143013	NA
Y82E9BL.14	13.9217	0.0143238	fbxa-80
T07C12.7	12.1995	0.0143767	ttr-46
C30G12.2	10.1773	0.0144514	NA
F09C8.1	11.0173	0.0144776	NA
B0365.6	13.4652	0.0145219	clec-41
ZC412.1	14.3373	0.014591	npr-13
C18A11.1	12.8611	0.014607	NA
Y66H1A.5	10.1292	0.014607	NA
C28C12.5	9.59585	0.014607	spp-8
T25G12.13	16.3833	0.014619	NA
Y80D3A.9	11.6168	0.014619	NA
T10B5.7	9.56716	0.014619	NA
Y22D7AR.8	29.7463	0.0147363	srd-64
T12B5.2	11.3886	0.0148556	fbxa-54
B0222.9	10.0852	0.0149262	NA
D1025.2	9.89342	0.0149262	gcsh-1
T05B4.3	11.2331	0.014964	phat-4
F35E12.10	9.62015	0.014964	NA
Y34F4.1	12.1762	0.0150979	NA
ZK682.5	22.0637	0.0150979	lron-2
F55B11.4	11.1905	0.0151472	NA
F23H12.1	12.7714	0.0151472	snb-2
Y40D12A.2	9.75938	0.0151472	NA
Y51A2D.13	12.8734	0.0151472	NA
F27C8.4	10.426	0.0151771	spp-18
F58G1.4	9.72339	0.0152374	dct-18
T16G12.1	9.82836	0.015328	NA
ZK287.9	14.4818	0.015475	NA
C26C6.9	10.4256	0.0155178	NA
ZK1320.3	10.7163	0.0155906	NA
F19C7.1	11.1174	0.0156276	NA
K08D8.7	14.81	0.0157965	NA
C05C12.4	9.50911	0.0158689	NA
R13F6.2	36.6139	0.0158689	clec-159
F21A3.11	10.8098	0.0160075	NA
C26B9.5	9.25671	0.0160169	NA
C49C3.4	9.78655	0.0160181	NA
C32D5.6	10.1862	0.0160181	NA
Y38C1BA.3	15.734	0.0160181	col-109
E01G6.3	11.6588	0.0160181	NA
T22H2.6	10.4541	0.016021	pgrn-1
Y113G7B.14	11.1068	0.016021	NA
ZK228.3	11.0335	0.016049	NA
F58H7.2	9.44919	0.016049	faah-3
T28C6.6	13.1139	0.016303	col-3
ZK112.1	10.0133	0.016303	pcp-1
F35C5.8	10.4324	0.0163264	clec-65
B0280.7	26.5787	0.0163521	NA
Y38C1AA.6	13.5937	0.0163521	NA
F45H10.4	10.0651	0.0163556	drr-1
F15E11.1	27.8435	0.0166548	NA
C31H5.6	14.1566	0.0166548	NA
Y82E9BR.13	11.4224	0.0169647	NA
Y119D3B.21	19.0766	0.0172104	NA
C44B7.8	9.69009	0.0174996	pmp-1
Y105C5A.24	10.7743	0.0176926	NA
Y102A5B.2	31.4684	0.0176926	clec-35
R09H10.7	14.5777	0.0176926	NA
Y82E9BR.4	13.1592	0.0178002	NA
Y102A5B.1	27.1079	0.0180513	clec-27
C50A2.3	10.1015	0.0181138	NA
C36A4.2	9.20495	0.0183697	cyp-25A2
F18F11.1	9.71854	0.0184126	NA
Y54G2A.3	13.4804	0.0184126	NA
Y22D7AL.15	9.42949	0.0187153	NA
C16B8.3	9.06734	0.0188042	NA
F16H6.1	26.5957	0.0190522	clec-42
C23H5.3	33.6697	0.0190719	xbx-4
F32G8.6	32.2516	0.019149	cat-4
F59F4.2	13.2778	0.019149	NA
T05C3.6	9.89905	0.019149	NA
T12B3.3	8.92796	0.0191639	NA
C54F6.14	10.78	0.0191765	ftn-1
M88.1	10.3033	0.0191838	ugt-62
T10B9.3	14.7195	0.0191838	cyp-13A6
Y34B4A.6	9.29052	0.0191838	NA
C15B12.8	19.4174	0.0192681	NA
M04C9.4	16.9096	0.0192841	NA
ZC196.5	10.93	0.0195128	NA
F45E4.1	12.4003	0.0195128	arf-1.1
C23H4.3	10.2448	0.0195128	NA
F11A3.1	10.7875	0.0195128	acs-14
F09E10.3	10.2365	0.0196048	dhs-25
T28F2.7	11.0892	0.0196333	NA
Y54G2A.52	10.3879	0.0196576	NA
C53D6.11	18.3246	0.0197913	NA
ZK1010.7	19.0002	0.0197933	col-97
F26F12.4	17.8353	0.0199182	NA
K11H12.4	9.78872	0.0199182	NA
C08E8.4	16.2018	0.0199182	NA
ZC239.16	11.3209	0.0199182	NA
C49C3.9	10	0.0199182	NA
F14B8.6	10.2328	0.0199182	NA
W07G1.3	11.6624	0.0199182	zip-3
C28G1.6	10.9506	0.0199871	NA
C10C5.2	10.3857	0.0199871	NA
F46G10.5	10.2504	0.0199871	ptr-24
Y39G10AR.6	10.4891	0.0200346	ugt-31
Y43F8C.13	8.82374	0.0200346	NA
B0041.6	17.4196	0.0200346	ptps-1
ZK1240.2	10.1509	0.0201526	NA
W07B8.5	27.29	0.0201617	cpr-5
F09F9.2	22.9859	0.0201748	NA
W03B1.2	12.3117	0.0201748	NA
T04F3.4	10.1106	0.0202395	NA
ZK218.1	14.9658	0.0202395	NA
W06G6.1	21.9695	0.0202395	oac-53
T20F5.4	13.9498	0.0202395	NA
C03A7.14	11.542	0.0210632	abu-8
C49C8.4	10.1329	0.0210632	cyp-33E1
H06H21.8	9.61209	0.0211001	NA
ZK1240.9	10.9228	0.0211001	NA
C42D8.1	18.2744	0.0211345	NA
R12E2.4	10.3458	0.0211861	inx-17
C45B11.3	9.44702	0.0211861	dhs-18
F52F10.4	12.415	0.0211861	oac-32
F58F6.1	10.0804	0.0211861	col-104
F14F9.4	10.3031	0.0213607	NA
T06E4.9	26.3842	0.0214066	NA
F42A9.4	12.8557	0.0214066	cyp-33E3
K10B2.2	13.1809	0.0217383	NA
C29F7.1	9.96272	0.0218887	NA
T27A1.5	9.70232	0.0218887	NA
B0205.4	28.1853	0.0219457	NA
W07G4.5	8.30264	0.0219457	NA
C07A9.11	9.10292	0.0220178	ncx-7
Y113G7B.12	11.0926	0.0221322	NA
T12B5.10	8.32609	0.022176	fbxa-60
R10D12.9	13.9239	0.0222835	swt-6
ZC64.2	10.355	0.0225142	ttr-48
F32H5.1	9.32685	0.0225142	NA
C52B11.5	8.93997	0.0225142	NA
C17C3.19	18.0273	0.0225142	ins-12
C07B5.5	8.14373	0.0225142	nuc-1
F14H3.11	10.2218	0.0225281	nhr-176
C09F12.1	9.57611	0.0229134	clc-1
M110.1	8.78322	0.0229134	col-76
ZC455.6	9.82577	0.0229134	ugt-5
F30B5.1	8.58745	0.0231003	dpy-13
C56A3.2	9.51366	0.0231107	ttr-44
F56F10.1	10.4491	0.0232161	NA
F22A3.2	8.88302	0.0232161	ttr-35
F35E8.8	11.6293	0.023847	gst-38
C03B1.13	10.1475	0.023847	NA
F54B11.10	18.0659	0.023847	NA
C06E7.88	26.7237	0.023847	NA
F09F3.9	8.75666	0.023855	cpt-5
C15B12.1	10.3682	0.023856	NA
F58B4.5	10.8191	0.0239317	NA
Y14H12A.1	9.1719	0.024081	NA
T21C9.6	8.66332	0.0240873	NA
T28C6.4	12.7961	0.0244404	col-117
F49E12.2	7.96431	0.02457	dod-23
Y46C8AL.5	19.4925	0.0246028	clec-72
E02C12.4	12.7026	0.0246816	ttr-40
F20B10.3	30.0862	0.0247567	NA
F07C4.6	24.7223	0.0247567	NA
T10H9.5	11.2027	0.0247567	pmp-5
Y32F6A.4	8.6002	0.0247567	NA
K12B6.11	14.7697	0.0247567	NA
C32H11.1	22.0545	0.0247567	NA
M05D6.4	10.8543	0.0247567	lact-4
D1005.4	14.9701	0.0247958	NA
K10D11.6	11.9663	0.0248139	NA
Y41E3.2	9.61096	0.0248139	dpy-4
C42D4.2	8.91621	0.0251078	NA
M60.2	9.5039	0.0251098	NA
T02B5.3	9.28029	0.0251992	NA
F53C11.1	8.40344	0.0252335	NA
F10A3.17	8.02416	0.0254332	NA
C06B3.7	9.2121	0.0254332	NA
E02H4.7	11.9192	0.0254332	NA
C33G3.3	18.0357	0.0255749	lgc-21
F55A12.4	12.9406	0.0257083	dhs-2
T28H10.3	8.35697	0.0260313	NA
W01A11.4	9.76778	0.0260313	lec-10
F48G7.5	20.4819	0.0263749	NA
C45E1.4	10.1736	0.0264046	NA
T21E8.1	11.5912	0.0264046	pgp-6
D2030.10	10.8081	0.0264046	aex-1
D1037.3	10.8219	0.0264046	ftn-2
C45B2.7	10.5524	0.0264398	ptr-4
R07E3.2	42.6848	0.0264398	NA
C40D2.2	9.71262	0.0264398	math-20
K10C2.1	8.91015	0.0264864	NA
F46G10.4	9.81617	0.0265564	NA
F15E6.6	8.87428	0.0265564	NA
C42D4.1	10.7531	0.0265799	NA
Y82E9BL.13	9.31793	0.0269135	fbxa-79
F09E8.5	46.241	0.0269345	scl-14
T26C12.6	8.62802	0.0269345	clec-173
K08C7.5	11.716	0.0269345	fmo-2
C54E10.5	16.3403	0.0269345	nhr-170
R12E2.15	25.0504	0.0269345	NA
M02D8.4	8.82888	0.0273056	asns-2
Y75B8A.12	21.8311	0.0273056	osm-12
F21H7.1	9.65623	0.027572	gst-22
Y38H6C.19	9.33409	0.027572	NA
ZK896.1	11.4797	0.0278515	NA
F55C10.2	10.0991	0.0278515	col-154
F58B3.1	11.7733	0.0281192	lys-4
ZK228.4	8.33401	0.028176	NA
F16B4.11	12.188	0.028176	nhr-179
F19G12.4	19.6742	0.0282007	NA
F43H9.2	8.32206	0.0282007	sptl-2
T28D6.7	9.34173	0.0286214	NA
D2092.8	44.7201	0.0286234	NA
C06G3.5	8.47169	0.0288012	NA
F37C4.2	44.6402	0.0289326	oac-22
F35C11.4	9.69493	0.0289538	NA
ZK6.7	11.8014	0.0289999	lipl-5
C52E4.1	25.5689	0.0291673	cpr-1
Y38H6C.21	9.33112	0.0292207	NA
R102.4	9.0593	0.0295187	NA
W02G9.4	8.10482	0.0295187	NA
C35A11.4	8.70093	0.0295187	NA
T19H12.11	17.3941	0.0297014	ugt-10
F09G2.1	8.52028	0.0297647	NA
W04B5.2	9.67734	0.029843	NA
C47D2.2	9.33183	0.0300421	cdd-1
F40F8.7	8.22508	0.0300809	pqm-1
K11G9.2	9.00377	0.0301671	NA
R09F10.1	7.63797	0.0303113	NA
C36A4.1	7.89156	0.0303425	cyp-25A1
F25B4.8	13.8958	0.0303425	NA
F38A5.3	10.4707	0.0303425	lec-11
T27E4.7	8.64832	0.0303425	NA
F14B8.7	10.1082	0.0303425	otpl-3
F35B3.4	12.4101	0.0303425	NA
C12D8.5	7.94579	0.0306033	daf-36
B0462.5	10.6002	0.0306033	NA
F43C11.8	20.9907	0.0306033	NA
F46C3.2	11.8029	0.0307159	NA
Y37D8A.16	8.51555	0.0308972	NA
ZK185.3	8.66897	0.0308972	NA
T02D1.8	8.07935	0.0309062	NA
K01D12.11	7.33807	0.0309106	cdr-4
F43C1.7	22.1248	0.0309538	NA
Y51F10.7	9.81209	0.0313124	NA
AC3.7	8.90429	0.0313648	ugt-1
C54D10.1	7.64226	0.0313648	cdr-2
F15A2.2	9.55403	0.0314303	tre-4
R09A8.4	21.9477	0.0314569	col-182
F17B5.8	14.4005	0.0314713	NA
T02C5.1	10.1942	0.0314713	NA
K11G9.3	11.3641	0.0314713	NA
F42G4.6	14.4169	0.0314713	NA
F28B4.3	12.1546	0.0314713	NA
R07E3.1	10.2506	0.0314713	NA
K04E7.2	8.10224	0.0315167	pept-1
Y22D7AR.2	11.0926	0.031776	NA
F44C4.3	16.8159	0.031776	cpr-4
F22H10.2	7.79663	0.0318868	NA
cTel54X.1	10.7763	0.0320528	fbxa-6
Y34F4.4	10.2471	0.0320619	NA
C16H3.2	11.3371	0.0322129	lec-9
F13D12.6	19.3602	0.0322129	NA
T07H3.6	18.0614	0.0322598	bath-26
F37B4.7	13.6198	0.0322807	folt-2
ZK418.7	8.70642	0.0323916	NA
R02D5.7	19.6219	0.0323916	NA
F22A3.1	9.07307	0.0323916	ets-4
C18C4.3	8.34667	0.0323916	ugt-48
C38C6.6	17.4085	0.0323944	tag-297
F11G11.12	7.73076	0.0323944	col-73
F47C10.2	12.7251	0.0323944	btb-21
W04G3.8	8.16946	0.0323944	lpr-3
C44H9.4	9.57618	0.0323944	NA
F27D9.2	8.94505	0.0324285	NA
C47A4.2	12.7391	0.0324285	NA
W04G3.1	13.3287	0.0325099	lpr-6
T02D1.5	8.51833	0.0325335	pmp-4
C07G3.2	16.981	0.0325806	irg-1
C50D2.6	7.89035	0.0327479	NA
R05D8.9	13.6389	0.0327479	NA
T26C5.1	7.10281	0.0327479	gst-13
F42G2.2	8.01782	0.0330696	NA
F54F3.1	7.1137	0.0331066	nid-1
C45G7.2	20.0181	0.0331066	ilys-2
F08H9.7	7.16551	0.0331472	clec-56
F46B6.8	12.3282	0.0331794	lipl-2
H20E11.3	11.1915	0.0331794	NA
F31D4.8	9.22456	0.0334014	NA
B0457.6	8.11038	0.0337591	NA
F07A11.5	8.19884	0.0339887	NA
ZK892.2	11.9898	0.0340229	nlt-1
T10B9.10	11.3541	0.0340483	cyp-13A7
C54C6.7	13.2377	0.0340483	NA
K08D8.3	7.8076	0.0340483	NA
C18E9.9	7.5519	0.0342584	NA
C49G7.4	8.33273	0.0342681	phat-3
T10E10.2	9.95534	0.0342681	col-167
LLC1.2	16.1974	0.0342681	NA
C08F11.8	12.859	0.0342681	ugt-22
T21C9.8	10.7503	0.0342681	ttr-23
K10D11.3	13.4173	0.0342681	NA
K03A1.5	7.86954	0.0344622	sur-5
F13B12.3	9.60843	0.0345014	NA
R10H1.1	8.31894	0.0345894	NA
E04F6.15	7.8147	0.0347373	NA
F13C5.5	8.78779	0.0347577	NA
F22H10.3	14.226	0.0347577	NA
C32E12.3	15.1813	0.034951	osr-1
C46H11.7	39.3246	0.0349902	NA
Y17D7B.4	7.60343	0.0349925	NA
T09B4.4	9.33325	0.0350097	NA
AC3.6	22.1295	0.0351468	col-151
F38A1.9	10.1024	0.0351976	NA
F36H5.1	8.04711	0.0351976	math-26
K11H12.11	11.7135	0.0351976	NA
F59F5.2	9.80991	0.0352573	glo-3
T07C5.1	7.64581	0.0352613	ugt-50
C03B1.14	8.31733	0.0352613	NA
K02A11.4	10.1585	0.0354818	NA
C45E1.1	8.98694	0.0355984	nhr-64
C33A12.6	7.68449	0.0357356	ugt-21
T20B3.15	20.4213	0.0358859	clec-25
C55A6.7	8.41481	0.0359011	NA
F15H10.8	20.401	0.0359058	NA
T23F1.5	18.1867	0.0367642	NA
R07B7.6	10.8698	0.0367795	NA
R05D7.7	9.22124	0.0369799	NA
Y82E9BR.25	9.98588	0.0369851	NA
B0302.5	7.43231	0.0369851	NA
W05E10.1	9.45548	0.0369851	NA
AC3.3	15.6258	0.0369851	abu-1
T25B6.2	6.78341	0.0369851	NA
DC2.3	7.68071	0.0371905	NA
Y119C1B.9	7.78458	0.0371905	NA
R11G11.2	10.9236	0.0371905	nhr-58
K11C4.4	6.77795	0.0371905	odc-1
F55G11.4	8.76267	0.0372286	NA
T22E5.1	22.4808	0.0374753	NA
Y82E9BL.8	12.9374	0.0374753	fbxa-5
ZK1251.2	9.09895	0.0374811	ins-7
Y54F10AM.8	8.28855	0.0375503	NA
E02C12.10	37.606	0.0380908	NA
C16D9.4	9.5779	0.03855	NA
E02C12.6	10.5234	0.0385713	NA
C49G7.5	7.99146	0.0385965	irg-2
W01H2.3	13.7855	0.0385965	rab-37
F23G4.1	37.2503	0.0387441	NA
C07A9.5	37.0461	0.038865	NA
C02A12.1	11.276	0.038865	gst-33
F59F4.4	6.70459	0.038865	acl-1
C25F6.7	12.2498	0.038865	NA
C34D4.1	21.1476	0.038865	NA
C03G6.14	15.2595	0.0389267	cyp-35A1
ZK381.2	19.6541	0.0389267	NA
Y46D2A.5	10.3681	0.0389346	NA
Y82E9BL.15	10.5542	0.0390365	fbxa-19
Y71G12B.32	19.6164	0.0390365	NA
C49A9.2	7.74513	0.0392184	NA
K11E4.2	11.2748	0.0392637	NA
C01B10.10	8.918	0.0394869	NA
W02B8.5	20.9009	0.0394869	hot-3
F38A1.14	8.14401	0.0395268	clec-169
ZC376.2	6.73739	0.0396582	NA
C46H11.9	10.6927	0.0397078	phat-2
R57.1	9.05635	0.0397945	NA
R04E5.2	8.17132	0.0397945	NA
T10E10.1	7.75077	0.0397945	col-168
T12B5.8	7.81437	0.0398378	fbxa-59
F52G2.3	10.8448	0.0398378	NA
F01D5.9	10.0331	0.03998	cyp-37A1
F59F4.1	7.8231	0.03998	NA
K08C9.7	22.6036	0.03998	NA
F31D4.5	11.5169	0.0402746	NA
H22K11.2	8.55323	0.040335	NA
W02D3.5	10.6405	0.0404183	lbp-6
ZK1055.7	7.46328	0.0404183	NA
Y71H2AL.1	7.58038	0.0404183	pbo-1
ZK1290.14	7.34392	0.0404758	NA
C47B2.8	7.25326	0.0405221	prx-11
K01F9.2	9.61409	0.0407624	NA
C34E11.4	12.59	0.0408009	NA
ZK616.1	21.7676	0.0408009	NA
F35E12.6	8.58156	0.0408009	NA
C16C4.4	11.8957	0.0411251	math-14
C18B2.5	7.93912	0.041137	NA
F35E8.11	11.2775	0.041137	cdr-1
M04D5.3	8.92078	0.041137	NA
R09B5.4	8.22964	0.0414677	fpn-1.2
F53B2.8	6.72111	0.0414677	NA
K05G3.3	6.53687	0.0414677	cah-3
F19G12.8	15.1681	0.0414677	NA
T06A4.1	15.7245	0.0414677	NA
ZC47.3	10.2605	0.0414677	fbxa-29
C01H6.4	7.69889	0.0414677	NA
C17G10.5	21.1268	0.0414677	lys-8
F56F3.2	6.96716	0.0414677	ndg-4
ZK1321.3	7.48971	0.0414677	aqp-10
F36H1.5	7.53611	0.0415327	hrg-4
M28.7	15.6697	0.0416561	nph-1
F09B12.6	9.03222	0.0416973	flr-4
F25G6.6	9.64827	0.0417543	asns-1
Y66H1A.6	9.48015	0.0417543	hum-8
B0244.15	35.1059	0.041802	NA
T04C12.1	18.7777	0.041802	NA
K12H4.7	12.3332	0.041821	NA
T23F1.6	12.8251	0.041829	pqn-71
Y37E11AR.4	8.62139	0.041829	nape-1
F54F3.3	9.98962	0.041829	lipl-1
W05H9.1	11.8116	0.041829	NA
C48B4.3	19.4365	0.0420968	NA
F54D12.3	12.5682	0.0423323	aat-7
F41E6.11	11.6949	0.0426352	NA
F42G4.5	10.0414	0.042641	NA
T08E11.3	8.31468	0.0428852	math-40
F15B9.8	13.9093	0.042988	NA
Y32F6A.5	12.478	0.0431339	NA
Y75B12B.6	7.85821	0.043285	plc-2
F30H5.3	7.85124	0.0437276	NA
C26B2.8	11.3393	0.0437276	NA
T25B9.7	11.6956	0.0438504	ugt-54
C30G12.4	13.6575	0.0439068	NA
F44C8.9	10.5106	0.0439385	nhr-184
F01D4.6	16.782	0.0441261	mec-3
Y102A11A.5	23.6745	0.0442346	NA
F47B8.10	15.825	0.0443683	NA
H12C20.3	7.75023	0.0444089	nhr-68
ZC47.6	9.89507	0.0444908	fbxa-32
Y40H7A.11	10.9851	0.0448592	NA
T01B7.8	21.2507	0.045238	NA
C17H12.8	6.39028	0.045238	NA
M176.4	6.86629	0.0453685	NA
F39E9.11	8.89263	0.0453685	btb-17
Y53F4B.29	8.39296	0.0454025	gst-26
ZC328.2	8.17716	0.0454025	NA
C05A9.1	8.49309	0.0455112	pgp-5
DC2.5	6.85373	0.0457078	NA
C50F4.1	9.44349	0.0457427	NA
C05B5.5	15.018	0.0458641	NA
T07D3.4	7.91166	0.0458641	NA
H03A11.2	6.81801	0.0462667	NA
R13F6.3	7.48784	0.0464221	srv-1
H12D21.7	7.68534	0.0464221	mpst-3
Y65B4BR.2	11.7751	0.0464221	lpr-1
ZK816.5	9.08704	0.0464998	dhs-26
M02H5.4	9.11669	0.0465574	nhr-202
F09G8.8	6.60089	0.0466441	clec-160
R12A1.2	8.95665	0.0466743	snt-5
C13C12.2	13.6281	0.0466743	NA
K01D12.12	6.25093	0.0467842	cdr-6
K04A8.1	9.87041	0.0469422	NA
Y69A2AR.4	12.0572	0.0471127	smf-3
F38A3.2	6.22757	0.0471127	ram-2
Y73B6BL.31	7.21075	0.0471127	NA
Y41C4A.8	7.56233	0.0471127	NA
Y54G11A.4	8.55602	0.0471127	NA
F17B5.6	32.8054	0.0471224	NA
PDB1.1	17.2464	0.0471224	NA
T20C7.2	10.7249	0.0472615	nhr-284
C29F3.6	13.8874	0.0472615	srx-58
C31C9.6	8.9684	0.0472615	NA
K08E7.9	6.39104	0.0473011	pgp-1
T22C8.6	11.2072	0.0473404	NA
F13D11.1	11.8171	0.047375	acp-5
F10C1.9	8.20629	0.047408	NA
Y41C4A.12	8.56807	0.0475777	NA
F48D6.4	12.1209	0.0475777	NA
C35A5.1	17.6638	0.0476336	aqp-5
R57.2	11.9435	0.0477075	NA
F10C1.7	8.32246	0.0477075	ifb-2
F36G9.12	10.3831	0.0478575	oac-20
F08A8.2	7.03354	0.0478803	NA
K02D7.1	8.36706	0.0478803	NA
W02G9.2	8.23153	0.0478803	kel-8
C10G8.8	7.1207	0.0483028	NA
C35A5.2	13.0081	0.0491464	ugt-33
C08B6.1	6.20663	0.0494222	ugt-17
K08B4.3	7.12717	0.0495219	ugt-19
T11F9.9	8.72582	0.0495219	col-157
ZC47.5	8.68599	0.0495219	fbxa-31
ZK829.3	20.2988	0.0495249	NA
BE10.2	11.7842	0.0495249	agmo-1
W03D8.6	7.03563	0.0495425	itx-1
F43G6.11	7.90672	0.0496133	NA
T07C4.4	33.0826	0.0496135	spp-1
Y40H7A.9	20.234	0.0496362	NA
C18D4.8	8.52766	0.049643	NA
F07C3.10	8.79236	0.0498546	nhr-36
C38D9.9	13.9443	0.049983	fbxa-176

## Sheet: P. pacificus
Gene ID	Fold change	FDR	C. elegans one-to-one ortholog	Gene symbol
Contig13-snapTAU.35	106.557	1.47542e-06
Contig14-snapTAU.425	760.55	5.49223e-06
Contig33-snapTAU.198	89.5238	2.37727e-05
Contig79-snapTAU.84	81.5289	3.11369e-05	F40E10.1	hch-1
Contig61-snapTAU.200	45.2646	3.24421e-05
Contig16-snapTAU.56	44.3143	4.38494e-05
Contig82-snapTAU.45	60.2634	4.44258e-05
Contig43-snapTAU.114	96.4567	4.54203e-05
Contig7-snapTAU.541	55.0706	6.36745e-05
Contig20-snapTAU.328	44.4478	6.36745e-05
Contig14-snapTAU.98	52.0133	6.36745e-05
Contig78-snapTAU.3	44.9254	6.39282e-05
Contig174-snapTAU.7	331.733	6.94043e-05
Contig24-snapTAU.197	39.4923	7.78208e-05
Contig31-snapTAU.299	31.406	7.8126e-05
Contig35-snapTAU.310	79.8317	9.31341e-05	F44E2.4
Contig13-snapTAU.158	26.5583	0.000126882
Contig76-snapTAU.102	36.0153	0.000143974
Contig61-snapTAU.201	32.6099	0.000145934
Contig20-snapTAU.138	48.0628	0.000182447	F31D4.5
Contig10-snapTAU.66	22.8085	0.000298113
Contig47-snapTAU.171	48.8609	0.000298113
Contig38-snapTAU.44	27.892	0.000308071
Contig14-snapTAU.358	216.578	0.000310349
Contig41-snapTAU.190	37.1312	0.00035263	R09E10.5
Contig6-snapTAU.321	21.3133	0.000362003
Contig3-snapTAU.10	27.5584	0.000398821
Contig32-snapTAU.118	27.773	0.000607572	F09B12.1	mlt-9
Contig83-snapTAU.131	20.9963	0.00062471
Contig115-snapTAU.76	32.0202	0.000647602
Contig39-snapTAU.13	52.9339	0.000693822
Contig11-snapTAU.188	40.9409	0.000696633	F30H5.3
Contig24-snapTAU.241	23.9395	0.00076353
Contig35-snapTAU.59	24.7459	0.000824855
Contig92-snapTAU.55	31.261	0.000894609
Contig75-snapTAU.170	27.3485	0.00123816	C09F9.2
Contig54-snapTAU.147	35.7517	0.00139941	T25C12.1	lin-14
Contig74-snapTAU.21	30.1146	0.00144242
Contig50-snapTAU.150	18.0851	0.00144356
Contig33-snapTAU.172	26.4028	0.00147161
Contig5-snapTAU.485	23.04	0.00150168
Contig104-snapTAU.34	23.261	0.00151189
Contig119-snapTAU.28	23.4561	0.00155159	F45D3.2
Contig13-snapTAU.31	44.1594	0.00155266
Contig50-snapTAU.173	20.8906	0.00162394	W04G3.8	lpr-3
Contig50-snapTAU.162	42.3233	0.00193425	K02E10.4
Contig2-snapTAU.165	25.5489	0.00205473	M01E10.2	dpy-1
Contig36-snapTAU.213	20.3006	0.00206272
Contig181-snapTAU.5	18.8222	0.00219576	C52D10.1
Contig103-snapTAU.120	17.9974	0.00228426	C34G6.6	noah-1
Contig23-snapTAU.34	15.5098	0.00228596
Contig13-snapTAU.264	23.3209	0.00237876
Contig127-snapTAU.14	39.8885	0.00247828	K09E2.1
Contig38-snapTAU.152	21.099	0.00248439
Contig3-snapTAU.457	117.934	0.00248894	T22A3.8	lam-3
Contig34-snapTAU.71	16.0775	0.00256477
Contig60-snapTAU.90	28.2761	0.002569
Contig32-snapTAU.216	30.9436	0.00261239	C26G2.1	syg-2
Contig89-snapTAU.20	14.8413	0.00302407
Contig61-snapTAU.202	21.2497	0.00302407
Contig8-snapTAU.55	24.1281	0.00321239
Contig9-snapTAU.364	37.2606	0.00330178
Contig29-snapTAU.176	36.876	0.00337812	W01C9.3	pqn-73
Contig10-snapTAU.297	16.5066	0.00344447
Contig47-snapTAU.81	16.9661	0.00363698	W06H8.8	ttn-1
Contig23-snapTAU.120	24.4764	0.00369815
Contig651-snapTAU.1	13.9402	0.00384798
Contig106-snapTAU.23	15.2607	0.00452409
Contig24-snapTAU.72	14.5864	0.00452409
Contig5-snapTAU.418	21.4027	0.00452409
Contig10-snapTAU.38	23.3267	0.00452409
Contig7-snapTAU.421	16.2042	0.00452409
Contig4544-snapTAU.1	95.6107	0.00460596
Contig99-snapTAU.38	33.4859	0.00487244
Contig126-snapTAU.4	16.5059	0.00491465
Contig14-snapTAU.441	33.3018	0.00497713	T19C4.1
Contig106-snapTAU.22	33.177	0.00504142
Contig37-snapTAU.189	21.4152	0.00516486	F11C1.6	nhr-25
Contig56-snapTAU.40	91.8419	0.00516486	C45B2.7	ptr-4
Contig384-snapTAU.1	91.6752	0.00516486
Contig102-snapTAU.20	14.4276	0.00530021
Contig63-snapTAU.148	25.8577	0.00548057
Contig14-snapTAU.360	14.6569	0.00557663	W01F3.3	mlt-11
Contig3-snapTAU.394	31.9632	0.00576447
Contig8-snapTAU.391	31.9267	0.00576515	F39H12.4	igcm-1
Contig36-snapTAU.6	17.4542	0.00604433	ZK1290.8	wrt-10
Contig80-snapTAU.65	86.6333	0.00604433
Contig3-snapTAU.393	86.8624	0.00604433
Contig15-snapTAU.295	31.3054	0.00615853	F35A5.3	abu-10
Contig68-snapTAU.174	19.7474	0.00615853
Contig41-snapTAU.227	13.5662	0.00624441
Contig131-snapTAU.63	16.3746	0.00624441
Contig43-snapTAU.204	12.651	0.00626695
Contig70-snapTAU.1	13.699	0.00626695
Contig92-snapTAU.54	15.6271	0.00664742
Contig20-snapTAU.67	82.9799	0.0067784	K11C4.5	unc-68
Contig50-snapTAU.193	24.2826	0.00699543
Contig0-snapTAU.681	14.8235	0.00735392
Contig81-snapTAU.48	29.7107	0.00745348
Contig17-snapTAU.314	21.6912	0.00773834	F33D4.2	itr-1
Contig92-snapTAU.56	12.0545	0.00773974
Contig40-snapTAU.41	17.5131	0.00809701	ZK20.6	nep-1
Contig0-snapTAU.571	15.434	0.00810824
Contig2-snapTAU.43	23.2774	0.00814787
Contig62-snapTAU.96	17.0734	0.00814787
Contig21-snapTAU.65	12.9142	0.00846705
Contig51-snapTAU.150	18.874	0.00864603
Contig32-snapTAU.208	13.8878	0.00874876	T03G11.1	pqn-62
Contig2-snapTAU.305	75.2594	0.00884313
Contig114-snapTAU.55	14.2948	0.00898678
Contig0-snapTAU.796	16.6068	0.00909224
Contig542-snapTAU.1	74.316	0.00912197
Contig54-snapTAU.103	17.7833	0.00939141
Contig161-snapTAU.4	27.8597	0.00939141
Contig13-snapTAU.57	27.3049	0.0100054
Contig54-snapTAU.72	12.1939	0.0100054
Contig22-snapTAU.220	12.2979	0.0100377
Contig71-snapTAU.8	11.3156	0.0101461
Contig31-snapTAU.17	26.9697	0.0103273
Contig35-snapTAU.311	70.2516	0.0103273
Contig25-snapTAU.163	17.97	0.0103273
Contig31-snapTAU.308	15.1824	0.0103273
Contig74-snapTAU.69	17.2382	0.0103273
Contig47-snapTAU.179	13.0337	0.0103273
Contig21-snapTAU.38	13.945	0.0103273
Contig54-snapTAU.59	11.3789	0.010547	C46C11.1
Contig1009-snapTAU.1	17.0223	0.0106016
Contig62-snapTAU.102	15.2819	0.0106016
Contig2-snapTAU.288	17.6297	0.0107037	F47A4.2	dpy-22
Contig0-snapTAU.797	13.3454	0.0107929	B0348.4	egl-8
Contig8-snapTAU.128	13.9061	0.0109461
Contig17-snapTAU.256	16.3726	0.0109574
Contig175-snapTAU.15	16.668	0.0113359	R09E10.7	pqn-55
Contig2-snapTAU.103	25.8412	0.0113359
Contig25-snapTAU.75	25.7645	0.0114273
Contig12-snapTAU.366	25.6776	0.0114844
Contig68-snapTAU.30	20.7464	0.0115867
Contig125-snapTAU.73	13.4566	0.0117787	W03F8.5	lam-1
Contig8-snapTAU.2	16.9683	0.0119574
Contig39-snapTAU.28	13.3756	0.0124282
Contig14-snapTAU.422	12.2152	0.0124845
Contig189-snapTAU.5	17.4347	0.012734
Contig47-snapTAU.48	13.1701	0.012734
Contig5-snapTAU.523	12.3627	0.0132408	T14B4.7	dpy-10
Contig4-snapTAU.268	12.3634	0.0132408	C33A11.4	tag-97
Contig144-snapTAU.7	12.6831	0.0132408	K10D3.4
Contig131-snapTAU.25	15.7976	0.0132408
Contig52-snapTAU.186	19.7927	0.0132408
Contig21-snapTAU.304	24.3753	0.0132408
Contig101-snapTAU.43	17.1378	0.0132408
Contig145-snapTAU.18	24.2929	0.0132408
Contig74-snapTAU.20	15.71	0.0133236
Contig15-snapTAU.191	18.0855	0.0133373
Contig15-snapTAU.286	17.9762	0.013447
Contig20-snapTAU.65	19.5477	0.013447
Contig2-snapTAU.289	60.897	0.013447
Contig63-snapTAU.138	19.5515	0.013447
Contig44-snapTAU.61	60.4575	0.013447
Contig38-snapTAU.96	14.2111	0.0134702
Contig11-snapTAU.568	10.105	0.0135244	Y71H2AM.13
Contig24-snapTAU.76	12.4211	0.0135244
Contig89-snapTAU.21	10.8636	0.0135244
Contig4-snapTAU.351	19.3068	0.0137732	T27A10.6
Contig24-snapTAU.74	11.9423	0.0137732
Contig61-snapTAU.24	23.7063	0.0137732
Contig4-snapTAU.88	11.1201	0.0139046	ZC8.4	lfi-1
Contig0-snapTAU.460	14.2597	0.0139115
Contig112-snapTAU.59	17.5859	0.0142442
Contig6-snapTAU.85	12.5286	0.0143274
Contig90-snapTAU.114	18.9437	0.0147317	ZC13.3	mam-1
Contig60-snapTAU.72	11.9692	0.0147828	F25D7.3	blmp-1
Contig77-snapTAU.111	14.3239	0.0147828
Contig83-snapTAU.52	18.863	0.014787
Contig30-snapTAU.66	15.6289	0.0148
Contig4-snapTAU.237	13.4988	0.0150182
Contig34-snapTAU.93	9.86213	0.0153824
Contig13-snapTAU.212	9.99904	0.0155138
Contig38-snapTAU.105	18.5374	0.0156587
Contig29-snapTAU.207	9.76432	0.0156587
Contig48-snapTAU.134	9.92915	0.0163601	ZK617.1	unc-22
Contig3-snapTAU.290	22.4481	0.0163601
Contig2399-snapTAU.1	13.9222	0.0163601
Contig2-snapTAU.159	18.2877	0.0164084	ZK783.1	fbn-1
Contig77-snapTAU.132	10.4868	0.0164084
Contig56-snapTAU.167	12.2473	0.0169062	F46C8.6	dpy-7
Contig21-snapTAU.217	16.6789	0.0170384
Contig446-snapTAU.1	21.9242	0.0175263	C29E6.1	let-653
Contig28-snapTAU.187	11.0947	0.0177298
Contig122-snapTAU.35	11.8779	0.0177529
Contig26-snapTAU.20	15.372	0.0183372
Contig2-snapTAU.56	11.8673	0.0183372
Contig9-snapTAU.175	17.6442	0.018432	C24B5.3	ptr-1
Contig13-snapTAU.205	11.394	0.018432
Contig47-snapTAU.118	10.5278	0.018432
Contig8-snapTAU.33	21.3579	0.0187617
Contig0-snapTAU.588	9.26698	0.0188199
Contig10-snapTAU.39	10.2927	0.0192428
Contig41-snapTAU.155	15.9745	0.0192667	K04B12.1	plx-2
Contig63-snapTAU.143	10.8334	0.0192667	W07E11.1
Contig131-snapTAU.22	10.1672	0.0192667
Contig8-snapTAU.31	11.8283	0.0192715
Contig12-snapTAU.541	9.61795	0.0194832
Contig31-snapTAU.301	9.41434	0.0194832
Contig39-snapTAU.139	12.0125	0.0194832
Contig100-snapTAU.101	11.4581	0.0196489	Y54E5A.7
Contig1-snapTAU.526	9.06062	0.0198211
Contig53-snapTAU.125	17.089	0.0198211
Contig56-snapTAU.173	20.7954	0.0198211
Contig4-snapTAU.265	20.7126	0.0199751
Contig5-snapTAU.18	20.6971	0.0199932
Contig5-snapTAU.183	11.3564	0.0201221
Contig30-snapTAU.294	11.3792	0.0203728
Contig116-snapTAU.58	13.193	0.0203927
Contig1-snapTAU.215	48.8779	0.0207225	F26A10.2
Contig98-snapTAU.71	14.519	0.0212725
Contig8-snapTAU.78	9.39283	0.0212972	T14E8.1
Contig7-snapTAU.321	16.6146	0.0214439	F44G4.8	dep-1
Contig3-snapTAU.113	9.97813	0.0214439	C44E4.1
Contig40-snapTAU.2	12.2075	0.0214816
Contig21-snapTAU.8	11.5833	0.0214816
Contig58-snapTAU.65	9.14073	0.0217572
Contig9-snapTAU.86	9.74694	0.021809
Contig21-snapTAU.216	13.2172	0.0221315
Contig21-snapTAU.282	13.2058	0.0221315
Contig10-snapTAU.94	9.27482	0.0221949
Contig5-snapTAU.466	8.9409	0.0223122
Contig1-snapTAU.248	11.3101	0.0223815
Contig50-snapTAU.171	11.0128	0.0223984	W04G3.2	lpr-5
Contig87-snapTAU.17	8.91454	0.0223984
Contig20-snapTAU.66	14.1837	0.0224061
Contig9-snapTAU.107	10.5104	0.0230489
Contig50-snapTAU.176	12.9731	0.0233665
Contig4-snapTAU.138	12.9339	0.0235908
Contig99-snapTAU.49	19.4011	0.0235908
Contig55-snapTAU.128	8.53671	0.0237909
Contig13-snapTAU.206	45.3208	0.0239148
Contig149-snapTAU.9	13.2838	0.0239695
Contig90-snapTAU.94	11.4249	0.0239695
Contig28-snapTAU.205	12.174	0.0240396
Contig11-snapTAU.428	11.5441	0.0241101	Y69A2AR.4	smf-3
Contig10-snapTAU.498	12.4532	0.0241101	F10G8.8
Contig21-snapTAU.12	9.59957	0.0241166
Contig188-snapTAU.1	10.2016	0.0243736
Contig18-snapTAU.193	9.77299	0.0243758
Contig47-snapTAU.49	11.8583	0.0244232	CD4.5
Contig25-snapTAU.89	13.7579	0.0244232
Contig51-snapTAU.40	8.87489	0.0245619	C09D1.1	unc-89
Contig136-snapTAU.9	10.097	0.024707
Contig32-snapTAU.21	8.45333	0.0247313
Contig0-snapTAU.795	44.2968	0.0247328
Contig68-snapTAU.61	9.93321	0.0248724
Contig51-snapTAU.151	8.78249	0.0249991
Contig80-snapTAU.71	43.8091	0.0253278
Contig8-snapTAU.80	10.8163	0.0253718
Contig41-snapTAU.167	12.5559	0.0253724	Y43D4A.5
Contig17-snapTAU.132	10.3851	0.025404
Contig147-snapTAU.5	18.726	0.025404
Contig32-snapTAU.176	8.437	0.0254448	W09B6.1	pod-2
Contig2-snapTAU.287	9.06584	0.0258025
Contig42-snapTAU.161	14.2104	0.0258594
Contig217-snapTAU.1	14.193	0.0259145
Contig60-snapTAU.73	11.7929	0.0260208
Contig93-snapTAU.31	10.1522	0.0260325
Contig56-snapTAU.131	13.3904	0.0260839	F02D8.3	xbx-1
Contig32-snapTAU.250	10.4782	0.0262425
Contig77-snapTAU.65	12.7994	0.0262425
Contig74-snapTAU.43	15.29	0.0262425
Contig149-snapTAU.19	18.439	0.0262952
Contig5-snapTAU.517	11.2957	0.0264492
Contig85-snapTAU.55	8.18351	0.0267948	F46G10.5	ptr-24
Contig87-snapTAU.73	10.0162	0.0271353
Contig35-snapTAU.153	10.1261	0.0273277	F58A4.11	gei-13
Contig124-snapTAU.45	41.8757	0.0274633
Contig92-snapTAU.48	10.3204	0.0275158
Contig12-snapTAU.142	8.15384	0.0275292
Contig8-snapTAU.170	8.83022	0.0279395	C42D8.5	acn-1
Contig54-snapTAU.60	12.462	0.0284701
Contig5-snapTAU.522	10.8443	0.0286893	T14B4.6	dpy-2
Contig58-snapTAU.14	17.8309	0.0287768
Contig71-snapTAU.107	9.29381	0.0291164
Contig3213-snapTAU.1	12.8499	0.0293245
Contig1-snapTAU.357	8.43332	0.02936
Contig3-snapTAU.19	10.1089	0.029418
Contig19-snapTAU.188	7.98731	0.0294624
Contig3-snapTAU.157	8.51048	0.0294624
Contig116-snapTAU.34	12.2105	0.0302246
Contig39-snapTAU.156	17.459	0.0304129
Contig54-snapTAU.88	8.65774	0.0304129
Contig47-snapTAU.154	39.6388	0.0305324
Contig58-snapTAU.77	11.7573	0.0305666
Contig10-snapTAU.377	17.4098	0.0305849	F56H1.1	che-14
Contig48-snapTAU.5	8.03445	0.0309157
Contig11-snapTAU.241	7.87729	0.0309385
Contig34-snapTAU.95	7.88407	0.0311846
Contig172-snapTAU.6	10.6812	0.0311846
Contig0-snapTAU.352	10.2456	0.0311973
Contig60-snapTAU.52	14.2798	0.031361	Y65B4BR.6	grl-16
Contig36-snapTAU.283	38.8912	0.0313984	T05C12.4
Contig12-snapTAU.177	38.8653	0.031417
Contig55-snapTAU.45	11.9564	0.0317913
Contig93-snapTAU.89	38.5861	0.0318401
Contig7-snapTAU.507	7.94777	0.0321152
Contig11-snapTAU.501	9.77421	0.032252
Contig2563-snapTAU.1	10.0142	0.0324693
Contig39-snapTAU.31	16.9725	0.0324693
Contig169-snapTAU.6	16.9649	0.0324693
Contig131-snapTAU.19	9.88828	0.032654
Contig17-snapTAU.324	8.43717	0.0332254
Contig133-snapTAU.11	12.2577	0.0332506
Contig198-snapTAU.1	9.30174	0.0332506
Contig33-snapTAU.221	13.9647	0.0333395	F29C12.1	pqn-32
Contig97-snapTAU.77	7.67326	0.0333395	C31C9.1	tag-10
Contig17-snapTAU.316	11.3743	0.0333395
Contig23-snapTAU.3	10.8147	0.0333395
Contig9-snapTAU.51	7.65371	0.0334353
Contig35-snapTAU.125	8.25095	0.0336758
Contig8-snapTAU.183	9.19163	0.033807	C05G5.1
Contig752-snapTAU.1	12.8717	0.033807
Contig22-snapTAU.238	13.8838	0.033807
Contig25-snapTAU.77	8.49297	0.0340264
Contig54-snapTAU.134	11.2601	0.0341	C44H4.3	sym-1
Contig1-snapTAU.249	7.63755	0.0341
Contig6-snapTAU.193	8.3652	0.0343196
Contig41-snapTAU.192	36.8844	0.0343661	ZK682.5	lron-2
Contig0-snapTAU.99	36.9	0.0343661	B0507.1
Contig3-snapTAU.205	10.2812	0.0343661
Contig96-snapTAU.33	36.8806	0.0343661
Contig9-snapTAU.78	9.32963	0.0343661
Contig44-snapTAU.43	8.80309	0.0343661
Contig14-snapTAU.169	8.84609	0.0343661
Contig38-snapTAU.16	36.9121	0.0343661
Contig14-snapTAU.505	8.77756	0.0345148	T07F10.4	bus-19
Contig44-snapTAU.95	16.4335	0.0345148
Contig37-snapTAU.170	13.701	0.0345148
Contig6-snapTAU.154	12.7032	0.0345148
Contig51-snapTAU.152	8.24929	0.0347824
Contig19-snapTAU.24	10.3661	0.0352164
Contig9-snapTAU.144	9.50634	0.0352336
Contig8-snapTAU.496	7.46457	0.0353003	Y71H10A.2	fard-1
Contig11-snapTAU.82	7.54892	0.0353003	Y37D8A.2
Contig21-snapTAU.186	13.5416	0.0354617
Contig155-snapTAU.6	8.15769	0.0354707
Contig20-snapTAU.105	9.12946	0.0356668
Contig38-snapTAU.153	16.1551	0.0358522
Contig44-snapTAU.60	8.75999	0.0358575	T01B6.3	aakg-4
Contig4-snapTAU.67	35.8549	0.03613
Contig1451-snapTAU.1	13.4048	0.0361651
Contig3-snapTAU.318	8.21699	0.0361651
Contig2-snapTAU.46	7.41178	0.0361657
Contig62-snapTAU.135	11.7617	0.0364886
Contig13-snapTAU.445	7.95946	0.0366205
Contig119-snapTAU.40	7.50124	0.0366659	C06B8.7
Contig61-snapTAU.121	15.9506	0.0369856	Y54G2A.25	lad-2
Contig63-snapTAU.122	7.85684	0.037029	F39C12.1
Contig21-snapTAU.52	9.49633	0.037029
Contig0-snapTAU.514	15.8827	0.0372737
Contig6-snapTAU.27	9.55132	0.0376164
Contig5-snapTAU.314	10.0968	0.0376247
Contig105-snapTAU.2	13.2143	0.0377238	Y45F10B.10	qui-1
Contig62-snapTAU.133	8.94121	0.0378078
Contig101-snapTAU.45	10.495	0.0378499
Contig54-snapTAU.133	12.2229	0.0379702	C44H4.2	sym-5
Contig47-snapTAU.217	7.66954	0.0379702	Y8A9A.2
Contig56-snapTAU.3	34.7731	0.0379702
Contig25-snapTAU.135	10.0513	0.0379702
Contig106-snapTAU.53	7.30366	0.0382122
Contig62-snapTAU.105	9.83585	0.0382895
Contig26-snapTAU.42	12.1881	0.0382895
Contig29-snapTAU.129	7.30483	0.0382895
Contig70-snapTAU.4	7.79765	0.0382895
Contig52-snapTAU.187	8.66278	0.0386865
Contig4-snapTAU.238	7.28602	0.0392419	T08A9.1	atg-11
Contig0-snapTAU.328	10.9768	0.0394242	ZK1005.1	pme-5
Contig22-snapTAU.81	7.50905	0.0394242
Contig34-snapTAU.75	8.91979	0.0394414	ZK632.7	panl-3
Contig62-snapTAU.103	8.34007	0.0394414
Contig124-snapTAU.52	33.9371	0.0397919	T27C10.6	lrk-1
Contig73-snapTAU.24	33.8847	0.0398811	M142.2	cut-6
Contig13-snapTAU.428	15.4537	0.0398811	H09G03.2	frm-8
Contig10-snapTAU.37	8.33233	0.0400145
Contig44-snapTAU.149	8.87354	0.0400628
Contig18-snapTAU.214	7.12342	0.0408002
Contig68-snapTAU.58	9.14397	0.0408588
Contig40-snapTAU.68	7.14765	0.0408588
Contig106-snapTAU.83	7.62147	0.0408588
Contig145-snapTAU.28	9.35443	0.0408588
Contig41-snapTAU.107	7.10897	0.0408722	W07G1.3	zip-3
Contig24-snapTAU.73	9.3754	0.0408722
Contig53-snapTAU.124	7.71122	0.0408862	Y57G11C.24	eps-8
Contig18-snapTAU.176	9.7877	0.0408862
Contig19-snapTAU.134	12.7357	0.0408862
Contig19-snapTAU.161	7.10641	0.0408862
Contig43-snapTAU.73	7.1762	0.0409574	C50B6.7
Contig38-snapTAU.207	11.2441	0.0409574
Contig1-snapTAU.475	8.02922	0.0412541	K09C8.1	pbo-4
Contig545-snapTAU.1	7.8415	0.0414918
Contig7-snapTAU.26	32.9006	0.0419999
Contig135-snapTAU.3	32.8272	0.0421091
Contig68-snapTAU.66	7.85499	0.0421091
Contig77-snapTAU.64	7.60975	0.0422152	C11G6.1	taf-3
Contig11-snapTAU.342	12.6193	0.0422152	K04H4.2
Contig8-snapTAU.81	32.6749	0.0422152
Contig12-snapTAU.203	7.20531	0.0422152
Contig5-snapTAU.465	15.0226	0.0422152
Contig54-snapTAU.87	7.00838	0.042418	T22H6.2	alh-13
Contig2-snapTAU.397	12.581	0.042418
Contig89-snapTAU.37	7.04456	0.042418
Contig7-snapTAU.306	12.5689	0.0424338
Contig25-snapTAU.78	7.001	0.0424528
Contig122-snapTAU.36	11.0292	0.0429436
Contig45-snapTAU.54	7.17336	0.0429559
Contig37-snapTAU.203	7.97006	0.0429945
Contig23-snapTAU.153	14.8816	0.0430808
Contig94-snapTAU.83	7.38286	0.0431917	Y41D4B.24
Contig37-snapTAU.245	8.59823	0.0432634
Contig14-snapTAU.342	6.97088	0.0435115	C18C4.5
Contig39-snapTAU.141	7.81659	0.0437519
Contig11-snapTAU.187	10.9396	0.0437822
Contig43-snapTAU.109	9.34115	0.0440107
Contig22-snapTAU.308	7.79392	0.0440123
Contig87-snapTAU.113	31.8597	0.0440123
Contig17-snapTAU.52	7.09981	0.0440832
Contig35-snapTAU.135	7.35003	0.0443166	Y55D5A.5	daf-2
Contig37-snapTAU.240	6.88239	0.0443166
Contig2-snapTAU.113	7.67459	0.0450024
Contig2-snapTAU.44	12.2385	0.0450024
Contig145-snapTAU.29	7.80717	0.0450024
Contig4-snapTAU.6	6.85098	0.0450024
Contig2-snapTAU.306	8.65474	0.0450024
Contig46-snapTAU.131	6.9618	0.0454313	H19M22.2	let-805
Contig15-snapTAU.246	7.78566	0.0456819
Contig13-snapTAU.160	7.91764	0.0461477
Contig78-snapTAU.122	14.4276	0.0461477
Contig5-snapTAU.84	14.4142	0.0462608
Contig51-snapTAU.68	14.4008	0.0463745
Contig139-snapTAU.43	6.99901	0.0465593
Contig68-snapTAU.166	30.8133	0.0466656
Contig44-snapTAU.56	30.7904	0.0467029
Contig106-snapTAU.84	14.3539	0.0467029
Contig13-snapTAU.63	6.89748	0.0467095
Contig3844-snapTAU.1	14.3381	0.046718
Contig47-snapTAU.70	7.61609	0.0474024
Contig9-snapTAU.103	14.2552	0.0474367
Contig1-snapTAU.208	11.9699	0.047835
Contig51-snapTAU.128	7.24025	0.047835
Contig163-snapTAU.11	6.94686	0.0479734
Contig2-snapTAU.545	8.08221	0.0481048	K08E5.3	mua-3
Contig31-snapTAU.34	9.5649	0.0481048
Contig109-snapTAU.67	10.1237	0.0482331	H04M03.4	glf-1
Contig18-snapTAU.264	8.26423	0.0482331
Contig145-snapTAU.27	6.85825	0.0483651
Contig163-snapTAU.16	11.9018	0.0483678
Contig8-snapTAU.355	11.8837	0.0485161
Contig74-snapTAU.111	8.4825	0.048746	C36F7.1	irx-1
Contig83-snapTAU.128	6.76674	0.048746
Contig29-snapTAU.62	11.806	0.0492819
Contig37-snapTAU.211	6.80116	0.0492876	F36A2.13
Contig0-snapTAU.698	6.68705	0.0493818
Contig7-snapTAU.488	7.25542	0.0494519
Contig24-snapTAU.261	7.15316	0.0495675
Contig96-snapTAU.26	29.6763	0.0495675
Contig37-snapTAU.244	6.96194	0.0495675
Contig95-snapTAU.32	7.03661	0.0496486
Contig80-snapTAU.70	9.42792	0.0496486
